# Supplementary material for: Species-Specific Duplication and Adaptive Evolution of a Candidate Sex Pheromone Receptor Gene in Weather Loach
Source: Genes (Basel). 2021 Nov 23;12(12):1845. doi: 10.3390/genes12121845 (PMC8701048; doi:10.3390/genes12121845)
Supplement: Supplementary file 1 [file genes-12-01845-s001.zip]

Archive with 2 entries (2 files):
- Supplementary Materials-Additional files.pdf
- Supplementary Materials-Figures and Tables.pdf
